# Supplementary material for: Skeletal Class III Malocclusion Is Associated with ADAMTS2 Variants and Reduced Expression in a Familial Case
Source: Int J Mol Sci. 2022 Sep 14;23(18):10673. doi: 10.3390/ijms231810673 (PMC9505033; doi:10.3390/ijms231810673)
Supplement: Supplementary file 1 [file ijms-23-10673-s001.zip]

Archive with 1 entries (1 files):
- ijms-1890671-supplementary.pdf
